# Supplementary material for: Systematic analysis of specificities and flanking sequence preferences of bacterial DNA-(cytosine C5)-methyltransferases reveals mechanisms of enzyme- and sequence-specific DNA readout
Source: Nucleic Acids Res. 2025 Mar 4;53(5):gkaf126. doi: 10.1093/nar/gkaf126 (PMC11879396; doi:10.1093/nar/gkaf126)
Supplement: gkaf126_Supplemental_Files [file gkaf126_supplemental_files.zip]

Archive with 2 entries (2 files):
- Bacterial MTases_suppl rev1_3.pdf
- Supplementary Table 1_v2.xlsx
