# Supplementary material for: Systematic analysis of specificities and flanking sequence preferences of bacterial DNA-(cytosine C5)-methyltransferases reveals mechanisms of enzyme- and sequence-specific DNA readout
Source: Nucleic Acids Res. 2025 Mar 4;53(5):gkaf126. doi: 10.1093/nar/gkaf126 (PMC11879396; doi:10.1093/nar/gkaf126)
Supplement: gkaf126_Supplemental_Files [file gkaf126_supplemental_files.zip › Supplementary Table 1_v2.xlsx]

## Sheet: Tabelle1
Systematic analysis of specificities and flanking sequence preferences of bacterial DNA-(cytosine C5)-methyltransferases reveals mechanisms of enzyme and sequence specific DNA readout
Supplementary Table 1
Compilation of all methylation experiments with all enzymes and substrates providing enzyme concentrations, incubation time and the number of sequencing reads and methylation levels in different sequence contexts.
Exp. #	Enzyme	Substrate	c(enzyme) [µM]	incubation time [min]	context	#of reads	#of methylated reads
1	M.SssI WT	HM CG	0.2	0.5	HM CpG	152266	42533
2	M.SssI WT	HM CG	0.2	1	HM CpG	106010	27412
3	M.SssI WT	HM CG	0.2	2	HM CpG	78314	25040
4	M.SssI WT	HM CG	0.4	0.5	HM CpG	116669	42226
5	M.SssI WT	HM CG	0.4	1	HM CpG	74666	30001
6	M.SssI WT	CN	4	1	CpN	68410	9139
					CpG	20260	8991
					CpA	16869	69
					CpT	15538	42
					CpC	15743	37
7	M.SssI WT	CN	4	10	CpN	54782	9965
					CpG	16138	9826
					CpA	13632	54
					CpT	12514	46
					CpC	12498	39
8	M.SssI WT	CN	8	1	CpN	50461	7737
					CpG	14476	7617
					CpA	12692	47
					CpT	11566	39
					CpC	11727	34
9	M.SssI WT	CN	8	10	CpN	59599	11310
					CpG	17382	11177
					CpA	14623	61
					CpT	14009	39
					CpC	13585	33
10	M.SssI WT	CN	16	1	CpN	68738	11867
					CpG	19312	11702
					CpA	17224	64
					CpT	16678	59
					CpC	15524	42
11	M.SssI WT	CN	16	10	CpN	48953	9453
					CpG	14306	9327
					CpA	12199	54
					CpT	11332	44
					CpC	11116	28
12	M.HhaI WT	GCGC	0.8	0.17	GpCpGpC	140651	49800
13	M.HhaI WT	GCGC	0.8	0.5	GpCpGpC	113851	45251
14	M.HhaI WT	GCGC	0.8	1	GpCpGpC	86231	40171
15	M.HhaI WT	GCGC	0.8	1.5	GpCpGpC	102142	58706
16	M.HhaI WT	GCGC	0.8	2	GpCpGpC	106717	68677
17	M.HhaI WT	CN	4	5	NpCpNpN	70065	1585
					GpCpGpC	1322	1302
					ApCpGpC	1463	1
					TpCpGpC	1503	5
					CpCpGpC	1466	2
					GpCpApC	1294	6
					GpCpTpC	1176	4
					GpCpCpC	1146	4
					GpCpGpA	913	5
					GpCpGpT	1001	6
					GpCpGpG	454	2
18	M.HhaI WT	CN	4	10	NpCpNpN	64468	1523
					GpCpGpC	1133	1112
					ApCpGpC	1439	3
					TpCpGpC	1355	7
					CpCpGpC	1285	9
					GpCpApC	1189	14
					GpCpTpC	1131	3
					GpCpCpC	1028	0
					GpCpGpA	839	4
					GpCpGpT	943	5
					GpCpGpG	431	2
19	M.HhaI WT	CN	4	20	NpCpNpN	56061	1393
					GpCpGpC	1065	1046
					ApCpGpC	1230	7
					TpCpGpC	1245	10
					CpCpGpC	1158	14
					GpCpApC	1078	4
					GpCpTpC	878	5
					GpCpCpC	826	5
					GpCpGpA	707	1
					GpCpGpT	798	1
					GpCpGpG	375	0
20	M.HhaI WT	CN	10	5	NpCpNpN	65184	1610
					GpCpGpC	1218	1199
					ApCpGpC	1411	9
					TpCpGpC	1365	6
					CpCpGpC	1287	6
					GpCpApC	1191	7
					GpCpTpC	1044	3
					GpCpCpC	916	3
					GpCpGpA	825	8
					GpCpGpT	919	2
					GpCpGpG	423	2
21	M.HhaI K89A	GCGC	0.1	0.33	GpCpGpC	115604	5661
22	M.HhaI K89A	GCGC	0.5	0.33	GpCpGpC	140550	38625
23	M.HhaI K89A	CN	2	0.5	NpCpNpN	27818	677
					GpCpGpC	499	463
					ApCpGpC	397	2
					TpCpGpC	516	7
					CpCpGpC	283	4
					GpCpApC	400	9
					GpCpTpC	400	2
					GpCpCpC	319	1
					GpCpGpA	301	4
					GpCpGpT	476	3
					GpCpGpG	193	2
24	M.HhaI K89A	CN	2	1	NpCpNpN	24187	563
					GpCpGpC	420	401
					ApCpGpC	329	3
					TpCpGpC	447	0
					CpCpGpC	227	1
					GpCpApC	338	3
					GpCpTpC	345	2
					GpCpCpC	271	1
					GpCpGpA	282	3
					GpCpGpT	398	2
					GpCpGpG	164	1
25	M.HhaI K89A	CN	2	2	NpCpNpN	31491	675
					GpCpGpC	499	477
					ApCpGpC	424	3
					TpCpGpC	553	3
					CpCpGpC	307	3
					GpCpApC	436	6
					GpCpTpC	418	2
					GpCpCpC	344	1
					GpCpGpA	311	1
					GpCpGpT	529	4
					GpCpGpG	221	1
26	M.HhaI K89A	CN	7	5	NpCpNpN	30702	717
					GpCpGpC	515	512
					ApCpGpC	460	1
					TpCpGpC	489	5
					CpCpGpC	296	3
					GpCpApC	498	1
					GpCpTpC	444	3
					GpCpCpC	305	1
					GpCpGpA	334	2
					GpCpGpT	504	2
					GpCpGpG	213	0
27	M.HhaI R97A	GCGC	0.1	0.33	GpCpGpC	101300	920
28	M.HhaI R97A	GCGC	1	0.33	GpCpGpC	102230	10761
29	M.HhaI R97A	CN	8	0.67	NpCpNpN	14157	235
					GpCpGpC	187	174
					ApCpGpC	207	2
					TpCpGpC	223	1
					CpCpGpC	219	0
					GpCpApC	288	4
					GpCpTpC	248	2
					GpCpCpC	195	2
					GpCpGpA	120	1
					GpCpGpT	164	0
					GpCpGpG	54	0
30	M.HhaI R97A	CN	8	3	NpCpNpN	7940	185
					GpCpGpC	145	143
					ApCpGpC	125	2
					TpCpGpC	118	0
					CpCpGpC	117	0
					GpCpApC	186	1
					GpCpTpC	143	2
					GpCpCpC	112	0
					GpCpGpA	81	1
					GpCpGpT	116	0
					GpCpGpG	40	0
31	M.HhaI R97A	CN	8	10	NpCpNpN	8331	189
					GpCpGpC	187	147
					ApCpGpC	207	0
					TpCpGpC	223	1
					CpCpGpC	219	1
					GpCpApC	288	0
					GpCpTpC	248	0
					GpCpCpC	195	1
					GpCpGpA	120	0
					GpCpGpT	164	0
					GpCpGpG	54	0
32	M.HhaI R97A	CN	10.8	10	NpCpNpN	29983	635
					GpCpGpC	482	470
					ApCpGpC	490	3
					TpCpGpC	403	2
					CpCpGpC	390	1
					GpCpApC	679	3
					GpCpTpC	503	0
					GpCpCpC	525	4
					GpCpGpA	269	0
					GpCpGpT	317	2
					GpCpGpG	136	1
33	M.HhaI S126A	GCGC	0.9	1	GpCpGpC	67444	35698
34	M.HhaI S126A	GCGC	0.9	1.5	GpCpGpC	63141	43159
35	M.HhaI S126A	GCGC	0.9	2	GpCpGpC	51583	38155
36	M.HhaI S126A	GCGC	0.9	3	GpCpGpC	51334	40104
37	M.HhaI S126A	CN	0.9	0.5	NpCpNpN	57655	1080
					GpCpGpC	1071	933
					ApCpGpC	1157	0
					TpCpGpC	1191	1
					CpCpGpC	1037	4
					GpCpApC	1029	1
					GpCpTpC	987	6
					GpCpCpC	810	3
					GpCpGpA	682	0
					GpCpGpT	821	2
					GpCpGpG	325	1
38	M.HhaI S126A	CN	0.9	1	NpCpNpN	51019	1053
					GpCpGpC	1007	872
					ApCpGpC	1065	2
					TpCpGpC	1047	2
					CpCpGpC	993	2
					GpCpApC	949	5
					GpCpTpC	854	0
					GpCpCpC	750	0
					GpCpGpA	664	2
					GpCpGpT	737	0
					GpCpGpG	310	2
39	M.HhaI S126A	CN	0.9	2	NpCpNpN	61105	1276
					GpCpGpC	1160	1047
					ApCpGpC	1288	1
					TpCpGpC	1292	4
					CpCpGpC	1100	6
					GpCpApC	1160	5
					GpCpTpC	983	0
					GpCpCpC	923	1
					GpCpGpA	785	4
					GpCpGpT	893	2
					GpCpGpG	380	1
40	M.HhaI K162A	GCGC	4	0.17	GpCpGpC	70195	46824
41	M.HhaI K162A	GCGC	4	0.5	GpCpGpC	73957	52497
42	M.HhaI K162A	GCGC	4	0.67	GpCpGpC	46874	29998
43	M.HhaI K162A	GCGC	4	2	GpCpGpC	61298	4957
44	M.HhaI K162A	CN	4	0.5	NpCpNpN	36244	1059
					GpCpGpC	1088	919
					ApCpGpC	1378	5
					TpCpGpC	1387	6
					CpCpGpC	1129	8
					GpCpApC	477	2
					GpCpTpC	431	2
					GpCpCpC	307	0
					GpCpGpA	735	1
					GpCpGpT	919	0
					GpCpGpG	334	0
45	M.HhaI K162A	CN	4	1	NpCpNpN	21875	778
					GpCpGpC	768	665
					ApCpGpC	838	4
					TpCpGpC	855	5
					CpCpGpC	676	6
					GpCpApC	287	3
					GpCpTpC	242	0
					GpCpCpC	171	0
					GpCpGpA	467	1
					GpCpGpT	585	1
					GpCpGpG	215	0
46	M.HhaI R209A	GCGC	1.28	1	GpCpGpC	80862	10935
47	M.HhaI R209A	GCGC	1.28	1.5	GpCpGpC	69572	9490
48	M.HhaI R209A	GCGC	1.28	2	GpCpGpC	58959	10793
49	M.HhaI R209A	GCGC	1.28	3	GpCpGpC	60625	11819
50	M.HhaI R209A	CN	1.28	0.5	NpCpNpN	59925	308
					GpCpGpC	921	119
					ApCpGpC	1363	3
					TpCpGpC	1286	7
					CpCpGpC	1120	3
					GpCpApC	1105	3
					GpCpTpC	1033	1
					GpCpCpC	964	3
					GpCpGpA	734	4
					GpCpGpT	866	2
					GpCpGpG	327	0
51	M.HhaI R209A	CN	1.28	1	NpCpNpN	54483	274
					GpCpGpC	851	114
					ApCpGpC	1236	5
					TpCpGpC	1203	6
					CpCpGpC	1059	4
					GpCpApC	920	5
					GpCpTpC	843	1
					GpCpCpC	829	1
					GpCpGpA	671	3
					GpCpGpT	797	2
					GpCpGpG	305	0
52	M.HhaI R209A	CN	1.28	2	NpCpNpN	63948	323
					GpCpGpC	895	108
					ApCpGpC	1418	4
					TpCpGpC	1445	3
					CpCpGpC	1255	10
					GpCpApC	1165	2
					GpCpTpC	1043	4
					GpCpCpC	991	1
					GpCpGpA	734	1
					GpCpGpT	929	4
					GpCpGpG	376	0
53	M.HhaI T226A	GCGC	1	0.17	GpCpGpC	95259	51016
54	M.HhaI T226A	GCGC	1	0.5	GpCpGpC	91330	30264
55	M.HhaI T226A	GCGC	1	1	GpCpGpC	72616	28023
56	M.HhaI T226A	GCGC	1	1.5	GpCpGpC	85915	32891
57	M.HhaI T226A	CN	1	0.5	NpCpNpN	70065	2300
					GpCpGpC	2213	2015
					ApCpGpC	2839	4
					TpCpGpC	2637	8
					CpCpGpC	2439	8
					GpCpApC	923	4
					GpCpTpC	819	5
					GpCpCpC	709	2
					GpCpGpA	1484	3
					GpCpGpT	1805	3
					GpCpGpG	727	3
58	M.HhaI T226A	CN	1	1	NpCpNpN	68512	2652
					GpCpGpC	2477	2320
					ApCpGpC	3009	16
					TpCpGpC	2775	9
					CpCpGpC	2547	9
					GpCpApC	862	2
					GpCpTpC	764	1
					GpCpCpC	688	0
					GpCpGpA	1608	6
					GpCpGpT	1968	5
					GpCpGpG	751	1
59	M.HhaI T226A	CN	1	1.5	NpCpNpN	70076	1828
					GpCpGpC	1798	1572
					ApCpGpC	2077	6
					TpCpGpC	1861	4
					CpCpGpC	1743	4
					GpCpApC	1263	4
					GpCpTpC	1086	2
					GpCpCpC	928	5
					GpCpGpA	1140	1
					GpCpGpT	1436	4
					GpCpGpG	491	1
60	M.HhaI T226A	CN	10	1.5	NpCpNpN	66600	1500
					GpCpGpC	1206	1161
					ApCpGpC	1098	3
					TpCpGpC	968	4
					CpCpGpC	924	4
					GpCpApC	1650	12
					GpCpTpC	1346	1
					GpCpCpC	1158	6
					GpCpGpA	598	2
					GpCpGpT	789	1
					GpCpGpG	305	1
61	M.HhaI R228A	GCGC	8	1	GpCpGpC	132832	21155
62	M.HhaI R228A	GCGC	8	3	GpCpGpC	119910	4618
63	M.HhaI R228A	GCGC	8	7	GpCpGpC	49878	2459
64	M.HhaI R228A	GCGC	8	15	GpCpGpC	75673	2843
65	M.HhaI R228A	CN	8	0.5	NpCpNpN	46621	584
					GpCpGpC	647	346
					ApCpGpC	845	4
					TpCpGpC	775	5
					CpCpGpC	626	6
					GpCpApC	1139	9
					GpCpTpC	866	4
					GpCpCpC	616	8
					GpCpGpA	372	2
					GpCpGpT	551	4
					GpCpGpG	169	1
66	M.HhaI R228A	CN	8	1	NpCpNpN	52779	493
					GpCpGpC	663	233
					ApCpGpC	909	7
					TpCpGpC	855	3
					CpCpGpC	677	5
					GpCpApC	1153	9
					GpCpTpC	922	3
					GpCpCpC	717	1
					GpCpGpA	454	2
					GpCpGpT	639	0
					GpCpGpG	198	1
67	M.HhaI R228A	CN	80	1.5	NpCpNpN	51583	526
					GpCpGpC	740	273
					ApCpGpC	939	4
					TpCpGpC	804	5
					CpCpGpC	658	0
					GpCpApC	1187	7
					GpCpTpC	940	3
					GpCpCpC	772	1
					GpCpGpA	442	1
					GpCpGpT	600	1
					GpCpGpG	200	1
68	M.HhaI K234A	GCGC	1.4	1	GpCpGpC	84533	32711
69	M.HhaI K234A	GCGC	1.4	1.5	GpCpGpC	63373	27370
70	M.HhaI K234A	GCGC	1.4	2	GpCpGpC	53127	23871
71	M.HhaI K234A	GCGC	1.4	3	GpCpGpC	60672	29495
72	M.HhaI K234A	CN	1.4	0.5	NpCpNpN	59259	548
					GpCpGpC	1012	325
					ApCpGpC	1254	6
					TpCpGpC	1274	4
					CpCpGpC	1082	6
					GpCpApC	1133	2
					GpCpTpC	1060	7
					GpCpCpC	912	1
					GpCpGpA	780	1
					GpCpGpT	882	1
					GpCpGpG	376	1
73	M.HhaI K234A	CN	1.4	1	NpCpNpN	51468	487
					GpCpGpC	912	324
					ApCpGpC	1091	6
					TpCpGpC	1108	5
					CpCpGpC	1057	4
					GpCpApC	992	0
					GpCpTpC	840	0
					GpCpCpC	890	4
					GpCpGpA	637	2
					GpCpGpT	762	6
					GpCpGpG	316	1
74	M.HhaI K234A	CN	1.4	2	NpCpNpN	49588	473
					GpCpGpC	804	304
					ApCpGpC	1051	3
					TpCpGpC	1056	3
					CpCpGpC	987	3
					GpCpApC	887	7
					GpCpTpC	874	1
					GpCpCpC	744	1
					GpCpGpA	604	2
					GpCpGpT	675	4
					GpCpGpG	296	3
75	M.HhaI T250A	GCGC	0.1	0.33	GpCpGpC	118774	2127
76	M.HhaI T250A	GCGC	1	0.33	GpCpGpC	115028	14528
77	M.HhaI T250A	CN	6	0.67	NpCpNpN	43193	888
					GpCpGpC	715	691
					ApCpGpC	708	3
					TpCpGpC	638	1
					CpCpGpC	614	4
					GpCpApC	1124	6
					GpCpTpC	907	5
					GpCpCpC	741	2
					GpCpGpA	399	0
					GpCpGpT	532	0
					GpCpGpG	181	1
78	M.HhaI T250A	CN	6	3	NpCpNpN	35230	779
					GpCpGpC	632	602
					ApCpGpC	552	4
					TpCpGpC	571	1
					CpCpGpC	513	2
					GpCpApC	911	6
					GpCpTpC	712	1
					GpCpCpC	649	2
					GpCpGpA	309	0
					GpCpGpT	465	5
					GpCpGpG	158	0
79	M.HhaI T250A	CN	6	10	NpCpNpN	44244	857
					GpCpGpC	771	659
					ApCpGpC	831	3
					TpCpGpC	679	0
					CpCpGpC	642	3
					GpCpApC	1167	9
					GpCpTpC	872	3
					GpCpCpC	757	4
					GpCpGpA	355	0
					GpCpGpT	541	2
					GpCpGpG	184	1
80	M.HhaI T250A	CN	11.6	10	NpCpNpN	46219	978
					GpCpGpC	819	752
					ApCpGpC	816	1
					TpCpGpC	710	6
					CpCpGpC	650	1
					GpCpApC	1213	8
					GpCpTpC	910	2
					GpCpCpC	814	2
					GpCpGpA	420	2
					GpCpGpT	563	1
					GpCpGpG	209	0
81	M.HhaI S252A	GCGC	39.2	10	GpCpGpC	147750	14867
82	M.HhaI R294A	GCGC	1.16	1	GpCpGpC	77767	34919
83	M.HhaI R294A	GCGC	1.16	1.5	GpCpGpC	63237	32326
84	M.HhaI R294A	GCGC	1.16	2	GpCpGpC	56631	29902
85	M.HhaI R294A	GCGC	1.16	3	GpCpGpC	57279	33640
86	M.HhaI R294A	CN	1.16	0.5	NpCpNpN	52158	797
					GpCpGpC	924	611
					ApCpGpC	1102	5
					TpCpGpC	1105	4
					CpCpGpC	937	7
					GpCpApC	981	6
					GpCpTpC	784	3
					GpCpCpC	796	3
					GpCpGpA	571	1
					GpCpGpT	713	0
					GpCpGpG	282	3
87	M.HhaI R294A	CN	1.16	1	NpCpNpN	42736	657
					GpCpGpC	741	518
					ApCpGpC	932	3
					TpCpGpC	892	4
					CpCpGpC	832	4
					GpCpApC	805	4
					GpCpTpC	656	5
					GpCpCpC	659	1
					GpCpGpA	530	2
					GpCpGpT	628	0
					GpCpGpG	243	0
88	M.HhaI R294A	CN	1.16	2	NpCpNpN	58134	881
					GpCpGpC	978	691
					ApCpGpC	1172	3
					TpCpGpC	1225	6
					CpCpGpC	1072	4
					GpCpApC	1067	6
					GpCpTpC	953	2
					GpCpCpC	865	1
					GpCpGpA	650	3
					GpCpGpT	789	1
					GpCpGpG	361	0
89	M.HhaI S296A	GCGC	2	1	GpCpGpC	77500	49464
90	M.HhaI S296A	GCGC	2	1.5	GpCpGpC	62835	46689
91	M.HhaI S296A	GCGC	2	2	GpCpGpC	53130	41040
92	M.HhaI S296A	GCGC	2	3	GpCpGpC	58067	47880
93	M.HhaI S296A	CN	2	0.5	NpCpNpN	56834	874
					GpCpGpC	955	700
					ApCpGpC	1149	3
					TpCpGpC	1155	1
					CpCpGpC	1033	4
					GpCpApC	1108	4
					GpCpTpC	884	0
					GpCpCpC	838	4
					GpCpGpA	698	0
					GpCpGpT	824	0
					GpCpGpG	312	1
94	M.HhaI S296A	CN	2	1	NpCpNpN	47176	780
					GpCpGpC	791	642
					ApCpGpC	1002	5
					TpCpGpC	988	3
					CpCpGpC	846	0
					GpCpApC	876	5
					GpCpTpC	753	1
					GpCpCpC	705	0
					GpCpGpA	549	1
					GpCpGpT	699	2
					GpCpGpG	283	1
95	M.HhaI S296A	CN	2	2	NpCpNpN	56174	1065
					GpCpGpC	1042	895
					ApCpGpC	1259	4
					TpCpGpC	1081	1
					CpCpGpC	1061	5
					GpCpApC	1122	2
					GpCpTpC	978	3
					GpCpCpC	846	2
					GpCpGpA	671	1
					GpCpGpT	795	2
					GpCpGpG	351	0
96	M.HaeIII WT	GGCC	0.05	0.17	GpGpCpC	81295	28230
97	M.HaeIII WT	GGCC	0.05	0.5	GpGpCpC	58437	22168
98	M.HaeIII WT	GGCC	0.05	1	GpGpCpC	46108	17696
99	M.HaeIII WT	GGCC	0.05	1.5	GpGpCpC	42402	17790
100	M.HaeIII WT	GGCC	0.05	2	GpGpCpC	60714	25249
101	M.HaeIII WT	CN	1	1	NpNpCpN	69696	1667
					GpGpCpC	1341	1320
					ApGpCpC	919	15
					TpGpCpC	1389	7
					CpGpCpC	1235	8
					GpApCpC	874	5
					GpTpCpC	1327	4
					GpCpCpC	751	5
					GpGpCpG	417	2
					GpGpCpA	1066	9
					GpGpCpT	982	7
102	M.HaeIII WT	CN	1	2	NpNpCpN	63937	1513
					GpGpCpC	1201	1174
					ApGpCpC	790	13
					TpGpCpC	1229	7
					CpGpCpC	1077	7
					GpApCpC	733	4
					GpTpCpC	1154	2
					GpCpCpC	690	0
					GpGpCpG	355	1
					GpGpCpA	931	2
					GpGpCpT	887	2
103	M.HaeIII WT	CN	1	10	NpNpCpN	33537	857
					GpGpCpC	640	626
					ApGpCpC	406	24
					TpGpCpC	674	2
					CpGpCpC	550	4
					GpApCpC	408	1
					GpTpCpC	593	6
					GpCpCpC	376	1
					GpGpCpG	200	1
					GpGpCpA	553	5
					GpGpCpT	491	5
104	M.HaeIII WT	CN	2	1	NpNpCpN	55736	1318
					GpGpCpC	1031	1012
					ApGpCpC	695	11
					TpGpCpC	1072	3
					CpGpCpC	960	3
					GpApCpC	637	2
					GpTpCpC	1044	7
					GpCpCpC	577	4
					GpGpCpG	361	1
					GpGpCpA	839	4
					GpGpCpT	785	7
105	M.HaeIII WT	CN	2	2	NpNpCpN	56353	1229
					GpGpCpC	976	954
					ApGpCpC	679	9
					TpGpCpC	1067	9
					CpGpCpC	792	6
					GpApCpC	660	5
					GpTpCpC	983	2
					GpCpCpC	625	4
					GpGpCpG	334	1
					GpGpCpA	868	3
					GpGpCpT	764	4
106	M.HaeIII WT	CN	2	10	NpNpCpN	58670	1443
					GpGpCpC	1115	1093
					ApGpCpC	718	26
					TpGpCpC	1156	5
					CpGpCpC	1034	7
					GpApCpC	742	4
					GpTpCpC	1066	6
					GpCpCpC	582	1
					GpGpCpG	389	1
					GpGpCpA	890	4
					GpGpCpT	842	4
107	M.HaeIII S79A	GGCC	0.1	0.17	GpGpCpC	50150	13249
108	M.HaeIII S79A	GGCC	0.1	0.33	GpGpCpC	48134	16661
109	M.HaeIII S79A	CN	0.17	0.33	NpNpCpN	70076	1505
					GpGpCpC	1408	1329
					ApGpCpC	888	2
					TpGpCpC	1433	4
					CpGpCpC	1261	3
					GpApCpC	841	4
					GpTpCpC	1312	7
					GpCpCpC	824	2
					GpGpCpG	488	2
					GpGpCpA	1139	4
					GpGpCpT	1000	2
110	M.HaeIII S79A	CN	0.17	1	NpNpCpN	54636	1210
					GpGpCpC	1108	1023
					ApGpCpC	658	11
					TpGpCpC	1062	3
					CpGpCpC	960	3
					GpApCpC	644	3
					GpTpCpC	1003	1
					GpCpCpC	592	3
					GpGpCpG	394	1
					GpGpCpA	864	9
					GpGpCpT	740	2
111	M.HaeIII S79A	CN	0.17	2	NpNpCpN	66138	1620
					GpGpCpC	1447	1357
					ApGpCpC	837	11
					TpGpCpC	1290	6
					CpGpCpC	1124	6
					GpApCpC	831	4
					GpTpCpC	1208	5
					GpCpCpC	698	3
					GpGpCpG	467	0
					GpGpCpA	1048	2
					GpGpCpT	940	3
112	M.HaeIII S79A	CN	1.7	2	NpNpCpN	62531	1621
					GpGpCpC	1444	1405
					ApGpCpC	839	14
					TpGpCpC	1269	4
					CpGpCpC	1131	3
					GpApCpC	789	4
					GpTpCpC	1211	1
					GpCpCpC	748	0
					GpGpCpG	413	0
					GpGpCpA	1028	5
					GpGpCpT	897	3
113	M.HaeIII R81A	GGCC	0.1	0.17	GpGpCpC	67092	12175
114	M.HaeIII R81A	GGCC	0.1	0.33	GpGpCpC	64437	17627
115	M.HaeIII R81A	GGCC	0.1	1	GpGpCpC	53297	23954
116	M.HaeIII R81A	CN	0.17	1	NpNpCpN	70070	1462
					GpGpCpC	1255	1236
					ApGpCpC	910	4
					TpGpCpC	1483	8
					CpGpCpC	1185	4
					GpApCpC	793	1
					GpTpCpC	1325	7
					GpCpCpC	819	1
					GpGpCpG	431	0
					GpGpCpA	1032	1
					GpGpCpT	911	4
117	M.HaeIII R81A	CN	0.17	2	NpNpCpN	55457	1287
					GpGpCpC	1099	1080
					ApGpCpC	640	4
					TpGpCpC	1172	4
					CpGpCpC	976	7
					GpApCpC	691	1
					GpTpCpC	1046	0
					GpCpCpC	675	1
					GpGpCpG	378	0
					GpGpCpA	813	7
					GpGpCpT	806	6
118	M.HaeIII R81A	CN	0.17	3	NpNpCpN	63981	1559
					GpGpCpC	1318	1300
					ApGpCpC	790	8
					TpGpCpC	1381	6
					CpGpCpC	1137	6
					GpApCpC	782	3
					GpTpCpC	1169	3
					GpCpCpC	777	5
					GpGpCpG	459	3
					GpGpCpA	1000	5
					GpGpCpT	861	1
119	M.HaeIII R81A	CN	1.7	3	NpNpCpN	61664	1566
					GpGpCpC	1326	1309
					ApGpCpC	778	12
					TpGpCpC	1256	7
					CpGpCpC	1186	4
					GpApCpC	770	4
					GpTpCpC	1148	4
					GpCpCpC	731	3
					GpGpCpG	480	0
					GpGpCpA	1000	5
					GpGpCpT	924	4
120	M.HaeIII R87A	GGCC	0.01	0.17	GpGpCpC	164025	2761
121	M.HaeIII R87A	GGCC	0.01	1	GpGpCpC	111418	9734
122	M.HaeIII R87A	GGCC	0.05	0.17	GpGpCpC	102572	13537
123	M.HaeIII R87A	GGCC	0.05	1	GpGpCpC	130514	41448
124	M.HaeIII R87A	CN	0.17	0.33	NpNpCpN	55612	1256
					GpGpCpC	1114	1086
					ApGpCpC	649	3
					TpGpCpC	1202	5
					CpGpCpC	999	4
					GpApCpC	610	0
					GpTpCpC	1030	3
					GpCpCpC	648	1
					GpGpCpG	355	1
					GpGpCpA	846	2
					GpGpCpT	746	2
125	M.HaeIII R87A	CN	0.17	1	NpNpCpN	43624	1100
					GpGpCpC	978	959
					ApGpCpC	532	3
					TpGpCpC	883	1
					CpGpCpC	768	3
					GpApCpC	509	1
					GpTpCpC	862	2
					GpCpCpC	535	1
					GpGpCpG	295	1
					GpGpCpA	718	1
					GpGpCpT	654	2
126	M.HaeIII R87A	CN	0.17	2	NpNpCpN	51645	1341
					GpGpCpC	1200	1177
					ApGpCpC	707	1
					TpGpCpC	1105	2
					CpGpCpC	1028	3
					GpApCpC	600	1
					GpTpCpC	974	1
					GpCpCpC	586	3
					GpGpCpG	379	3
					GpGpCpA	830	4
					GpGpCpT	702	3
127	M.HaeIII R87A	CN	1.7	2	NpNpCpN	47727	1252
					GpGpCpC	1107	1082
					ApGpCpC	597	2
					TpGpCpC	1051	3
					CpGpCpC	967	6
					GpApCpC	577	1
					GpTpCpC	899	2
					GpCpCpC	619	3
					GpGpCpG	355	0
					GpGpCpA	826	4
					GpGpCpT	705	1
128	M.HaeIII S219A	GGCC	0.07	0.33	GpGpCpC	40233	2411
129	M.HaeIII S219A	GGCC	0.07	0.67	GpGpCpC	36347	3735
130	M.HaeIII S219A	GGCC	0.07	1	GpGpCpC	22718	2915
131	M.HaeIII S219A	GGCC	0.07	2	GpGpCpC	29075	5489
132	M.HaeIII S219A	CN	0.07	0.33	NpNpCpN	41766	229
					GpGpCpC	595	70
					ApGpCpC	510	1
					TpGpCpC	826	1
					CpGpCpC	702	2
					GpApCpC	500	1
					GpTpCpC	795	2
					GpCpCpC	633	3
					GpGpCpG	259	1
					GpGpCpA	654	2
					GpGpCpT	621	3
133	M.HaeIII S219A	CN	0.07	1	NpNpCpN	31371	213
					GpGpCpC	432	105
					ApGpCpC	413	0
					TpGpCpC	617	2
					CpGpCpC	524	2
					GpApCpC	374	1
					GpTpCpC	578	2
					GpCpCpC	444	1
					GpGpCpG	188	1
					GpGpCpA	494	1
					GpGpCpT	427	0
134	M.HaeIII S219A	CN	0.07	2	NpNpCpN	34643	389
					GpGpCpC	572	262
					ApGpCpC	424	2
					TpGpCpC	694	4
					CpGpCpC	580	1
					GpApCpC	399	1
					GpTpCpC	656	2
					GpCpCpC	438	1
					GpGpCpG	203	1
					GpGpCpA	563	3
					GpGpCpT	539	1
135	M.HaeIII S219A	CN	0.7	2	NpNpCpN	34473	711
					GpGpCpC	592	574
					ApGpCpC	422	2
					TpGpCpC	683	3
					CpGpCpC	570	5
					GpApCpC	423	3
					GpTpCpC	660	2
					GpCpCpC	343	0
					GpGpCpG	215	2
					GpGpCpA	617	4
					GpGpCpT	510	2
136	M.HaeIII S224A	GGCC	0.07	0.33	GpGpCpC	32810	6422
137	M.HaeIII S224A	GGCC	0.07	0.67	GpGpCpC	25761	9421
138	M.HaeIII S224A	GGCC	0.07	1	GpGpCpC	22447	7790
139	M.HaeIII S224A	GGCC	0.07	2	GpGpCpC	22809	13681
140	M.HaeIII S224A	CN	0.07	0.33	NpNpCpN	32086	415
					GpGpCpC	524	285
					ApGpCpC	370	3
					TpGpCpC	629	2
					CpGpCpC	537	2
					GpApCpC	348	4
					GpTpCpC	562	1
					GpCpCpC	397	2
					GpGpCpG	194	0
					GpGpCpA	543	2
					GpGpCpT	478	0
141	M.HaeIII S224A	CN	0.07	1	NpNpCpN	27525	483
					GpGpCpC	483	379
					ApGpCpC	324	3
					TpGpCpC	521	0
					CpGpCpC	450	4
					GpApCpC	297	1
					GpTpCpC	483	4
					GpCpCpC	320	2
					GpGpCpG	145	0
					GpGpCpA	445	0
					GpGpCpT	415	1
142	M.HaeIII S224A	CN	0.07	2	NpNpCpN	35961	711
					GpGpCpC	646	582
					ApGpCpC	446	1
					TpGpCpC	685	2
					CpGpCpC	623	2
					GpApCpC	455	0
					GpTpCpC	640	1
					GpCpCpC	407	1
					GpGpCpG	236	1
					GpGpCpA	547	0
					GpGpCpT	474	1
143	M.HaeIII S224A	CN	0.7	2	NpNpCpN	36203	818
					GpGpCpC	676	661
					ApGpCpC	454	3
					TpGpCpC	748	1
					CpGpCpC	581	2
					GpApCpC	432	4
					GpTpCpC	659	1
					GpCpCpC	367	0
					GpGpCpG	239	4
					GpGpCpA	594	3
					GpGpCpT	508	1
144	M.HaeIII R225A	GGCC	0.09	0.67	GpGpCpC	27299	2646
145	M.HaeIII R225A	GGCC	0.09	1	GpGpCpC	23238	2971
146	M.HaeIII R225A	GGCC	0.09	2	GpGpCpC	15569	3330
147	M.HaeIII R225A	GGCC	0.09	3	GpGpCpC	21571	6431
148	M.HaeIII R225A	CN	0.09	0.67	NpNpCpN	21411	392
					GpGpCpC	322	71
					ApGpCpC	276	44
					TpGpCpC	432	10
					CpGpCpC	387	177
					GpApCpC	262	1
					GpTpCpC	404	0
					GpCpCpC	232	0
					GpGpCpG	160	0
					GpGpCpA	332	1
					GpGpCpT	299	0
149	M.HaeIII R225A	CN	0.09	2	NpNpCpN	20963	711
					GpGpCpC	359	185
					ApGpCpC	279	100
					TpGpCpC	412	31
					CpGpCpC	425	313
					GpApCpC	259	2
					GpTpCpC	369	1
					GpCpCpC	170	0
					GpGpCpG	161	0
					GpGpCpA	363	2
					GpGpCpT	279	2
150	M.HaeIII R225A	CN	0.09	3	NpNpCpN	23640	881
					GpGpCpC	373	214
					ApGpCpC	332	164
					TpGpCpC	481	52
					CpGpCpC	463	366
					GpApCpC	289	2
					GpTpCpC	438	0
					GpCpCpC	167	1
					GpGpCpG	168	0
					GpGpCpA	376	2
					GpGpCpT	363	3
151	M.HaeIII R225A	CN	0.9	3	NpNpCpN	28015	1476
					GpGpCpC	404	382
					ApGpCpC	376	330
					TpGpCpC	539	165
					CpGpCpC	536	508
					GpApCpC	333	0
					GpTpCpC	522	1
					GpCpCpC	108	0
					GpGpCpG	178	1
					GpGpCpA	459	5
					GpGpCpT	432	3
152	M.HaeIII R243A	GGCC	2	0.67	GpGpCpC	65578	21560
153	M.HaeIII R243A	GGCC	2	1	GpGpCpC	59522	26171
154	M.HaeIII R243A	GGCC	2	2	GpGpCpC	42993	26328
155	M.HaeIII R243A	GGCC	2	3	GpGpCpC	57785	41911
156	M.HaeIII R243A	CN	2	0.67	NpNpCpN	70074	681
					GpGpCpC	1197	398
					ApGpCpC	923	2
					TpGpCpC	1401	6
					CpGpCpC	1332	5
					GpApCpC	937	3
					GpTpCpC	1330	7
					GpCpCpC	966	0
					GpGpCpG	475	1
					GpGpCpA	1262	6
					GpGpCpT	1090	4
157	M.HaeIII R243A	CN	2	2	NpNpCpN	57331	1011
					GpGpCpC	1095	733
					ApGpCpC	778	5
					TpGpCpC	1111	2
					CpGpCpC	1076	2
					GpApCpC	729	3
					GpTpCpC	1131	3
					GpCpCpC	756	3
					GpGpCpG	369	0
					GpGpCpA	911	5
					GpGpCpT	860	3
158	M.HaeIII R243A	CN	2	3	NpNpCpN	70078	1457
					GpGpCpC	1346	1074
					ApGpCpC	963	4
					TpGpCpC	1329	12
					CpGpCpC	1329	2
					GpApCpC	879	4
					GpTpCpC	1372	3
					GpCpCpC	884	2
					GpGpCpG	464	1
					GpGpCpA	1107	10
					GpGpCpT	1026	4
159	M.HaeIII R243A	CN	10.8	3	NpNpCpN	70078	1203
					GpGpCpC	1321	912
					ApGpCpC	950	4
					TpGpCpC	1381	7
					CpGpCpC	1160	1
					GpApCpC	875	1
					GpTpCpC	1325	4
					GpCpCpC	860	6
					GpGpCpG	407	0
					GpGpCpA	1207	8
					GpGpCpT	1067	5
160	M.HaeIII Q244A	GGCC	0.09	0.17	GpGpCpC	41083	12607
161	M.HaeIII Q244A	GGCC	0.09	0.33	GpGpCpC	34268	12801
162	M.HaeIII Q244A	GGCC	0.09	0.67	GpGpCpC	24629	11045
163	M.HaeIII Q244A	GGCC	0.09	1	GpGpCpC	27845	13289
164	M.HaeIII Q244A	CN	0.09	0.33	NpNpCpN	40557	683
					GpGpCpC	728	528
					ApGpCpC	519	2
					TpGpCpC	814	1
					CpGpCpC	670	1
					GpApCpC	485	2
					GpTpCpC	735	5
					GpCpCpC	539	1
					GpGpCpG	274	0
					GpGpCpA	642	2
					GpGpCpT	592	0
165	M.HaeIII Q244A	CN	0.09	0.67	NpNpCpN	32856	681
					GpGpCpC	632	543
					ApGpCpC	422	4
					TpGpCpC	653	4
					CpGpCpC	588	3
					GpApCpC	440	0
					GpTpCpC	612	4
					GpCpCpC	374	3
					GpGpCpG	230	0
					GpGpCpA	559	1
					GpGpCpT	486	2
166	M.HaeIII Q244A	CN	0.09	1	NpNpCpN	41550	893
					GpGpCpC	816	737
					ApGpCpC	546	1
					TpGpCpC	865	2
					CpGpCpC	749	4
					GpApCpC	536	3
					GpTpCpC	787	3
					GpCpCpC	499	2
					GpGpCpG	276	1
					GpGpCpA	698	3
					GpGpCpT	566	2
167	M.HaeIII Q244A	CN	0.9	1	NpNpCpN	46622	944
					GpGpCpC	810	788
					ApGpCpC	541	3
					TpGpCpC	905	2
					CpGpCpC	783	4
					GpApCpC	583	1
					GpTpCpC	876	2
					GpCpCpC	519	1
					GpGpCpG	282	0
					GpGpCpA	711	2
					GpGpCpT	617	4
168	M.AluI WT	AGCT	0.65	0.33	ApGpCpT	51587	34380
169	M.AluI WT	AGCT	0.65	0.67	ApGpCpT	44448	29457
170	M.AluI WT	AGCT	0.65	1	ApGpCpT	30657	20112
171	M.AluI WT	AGCT	0.65	1.5	ApGpCpT	47444	31326
172	M.AluI WT	AGCT	0.65	2	ApGpCpT	36785	24429
173	M.AluI WT	CN	0.65	1	NpNpCpN	63792	1500
					ApGpCpT	1331	1299
					GpGpCpT	905	4
					TpGpCpT	1314	3
					CpGpCpT	1255	5
					ApApCpT	739	1
					ApTpCpT	854	1
					ApCpCpT	745	4
					ApGpCpG	730	1
					ApGpCpA	808	3
					ApGpCpC	841	5
174	M.AluI WT	CN	0.65	2	NpNpCpN	57890	1256
					ApGpCpT	1089	1065
					GpGpCpT	846	5
					TpGpCpT	1118	4
					CpGpCpT	1120	2
					ApApCpT	666	0
					ApTpCpT	816	1
					ApCpCpT	696	3
					ApGpCpG	676	2
					ApGpCpA	813	6
					ApGpCpC	756	6
175	M.AluI WT	CN	0.65	5	NpNpCpN	62286	1393
					ApGpCpT	1251	1229
					GpGpCpT	921	3
					TpGpCpT	1153	2
					CpGpCpT	1212	2
					ApApCpT	725	2
					ApTpCpT	955	3
					ApCpCpT	806	1
					ApGpCpG	712	3
					ApGpCpA	821	4
					ApGpCpC	863	2
176	M.HpaII WT	CCGG	0.05	0.5	CpCpGpG	61015	5563
177	M.HpaII WT	CCGG	0.05	1	CpCpGpG	65838	11310
178	M.HpaII WT	CCGG	0.05	1.5	CpCpGpG	48499	12152
179	M.HpaII WT	CCGG	0.05	2	CpCpGpG	56073	16894
180	M.HpaII WT	CN	1	0.5	NpCpNpN	36016	599
					CpCpGpG	500	487
					ApCpGpG	382	1
					TpCpGpG	409	1
					GpCpGpG	199	0
					CpCpApG	454	3
					CpCpTpG	498	1
					CpCpCpG	377	1
					CpCpGpA	654	2
					CpCpGpT	734	3
					CpCpGpC	762	3
181	M.HpaII WT	CN	1	1	NpCpNpN	54018	943
					CpCpGpG	747	737
					ApCpGpG	623	5
					TpCpGpG	623	0
					GpCpGpG	322	0
					CpCpApG	758	5
					CpCpTpG	854	2
					CpCpCpG	593	0
					CpCpGpA	997	3
					CpCpGpT	1106	2
					CpCpGpC	1075	5
182	M.HpaII WT	CN	2	0.5	NpCpNpN	69150	1176
					CpCpGpG	991	971
					ApCpGpG	834	4
					TpCpGpG	832	3
					GpCpGpG	468	2
					CpCpApG	988	8
					CpCpTpG	1064	2
					CpCpCpG	821	0
					CpCpGpA	1315	5
					CpCpGpT	1409	3
					CpCpGpC	1435	7
183	M.HpaII WT	CN	2	1	NpCpNpN	62837	1123
					CpCpGpG	938	918
					ApCpGpG	725	3
					TpCpGpG	775	3
					GpCpGpG	435	1
					CpCpApG	819	5
					CpCpTpG	902	4
					CpCpCpG	705	2
					CpCpGpA	1186	1
					CpCpGpT	1257	8
					CpCpGpC	1297	3
184	M.MspI WT	CCGG	1 U/µL	0.17	CpCpGpG	79215	6713
185	M.MspI WT	CCGG	1 U/µL	0.5	CpCpGpG	101086	16714
186	M.MspI WT	CCGG	1 U/µL	1	CpCpGpG	79872	24578
187	M.MspI WT	CCGG	1 U/µL	1.5	CpCpGpG	95543	40112
188	M.MspI WT	CCGG	1 U/µL	2	CpCpGpG	112352	41929
189	M.MspI WT	CN	1 U/µL	5	NpCpNpN	70083	1533
					CpCpGpG	1195	1068
					CpApGpG	893	8
					CpTpGpG	973	8
					CpGpGpG	450	4
					CpCpApG	912	2
					CpCpTpG	1187	8
					CpCpCpG	740	5
					CpCpGpA	892	3
					CpCpGpT	1391	2
					CpCpGpC	944	4
190	M.MspI WT	CN	1 U/µL	10	NpCpNpN	63323	1456
					CpCpGpG	1141	1058
					CpApGpG	788	6
					CpTpGpG	899	5
					CpGpGpG	434	1
					CpCpApG	838	8
					CpCpTpG	995	7
					CpCpCpG	676	11
					CpCpGpA	846	0
					CpCpGpT	1320	5
					CpCpGpC	920	5
191	M.MspI WT	CN	1 U/µL	20	NpCpNpN	34013	885
					CpCpGpG	663	638
					CpApGpG	457	4
					CpTpGpG	455	1
					CpGpGpG	256	0
					CpCpApG	435	3
					CpCpTpG	551	2
					CpCpCpG	410	4
					CpCpGpA	457	2
					CpCpGpT	756	5
					CpCpGpC	542	3
192	M.MspI WT	CN	1 U/µL	40	NpCpNpN	58133	1362
					CpCpGpG	1155	1130
					CpApGpG	764	4
					CpTpGpG	819	4
					CpGpGpG	397	1
					CpCpApG	735	2
					CpCpTpG	960	3
					CpCpCpG	651	3
					CpCpGpA	761	5
					CpCpGpT	1201	5
					CpCpGpC	904	5
